# Supplementary material for: Hidden biases in germline structural variant detection
Source: Genome Biol. 2021 Dec 20;22:347. doi: 10.1186/s13059-021-02558-x (PMC8686633; doi:10.1186/s13059-021-02558-x)
Supplement: Supplementary file 1 — Additional file 1: Table S1. General statistics for the LCL5 sample set pre-filtering requiring an overlap between MetaSV and Parliament2 call sets. [file 13059_2021_2558_MOESM1_ESM.xlsx]

## Sheet: Table S1
Key	Median number of SVs	Mean number of SVs
Deletions	8492.5	7990.26
Duplications	942	997.375
Inversion	493.5	447.375
Insertions	1919.5	2330.22
Total	13381.5	12723.4
Overlap PacBio	2109.5	2279.99
In GIAB high confidence regions	8309.5	9479.35
