# Supplementary material for: Hidden biases in germline structural variant detection
Source: Genome Biol. 2021 Dec 20;22:347. doi: 10.1186/s13059-021-02558-x (PMC8686633; doi:10.1186/s13059-021-02558-x)
Supplement: Supplementary file 2 — Additional file 2: Table S2. Total and average number of SVs with a genic or intergenic only impact. [file 13059_2021_2558_MOESM2_ESM.xlsx]

## Sheet: Table S2
Structural variant impact	Total	Average
Impacting genes	34455	478.542
Not impacting genes	55140	765.833
