# Supplementary material for: Hidden biases in germline structural variant detection
Source: Genome Biol. 2021 Dec 20;22:347. doi: 10.1186/s13059-021-02558-x (PMC8686633; doi:10.1186/s13059-021-02558-x)
Supplement: Supplementary file 3 — Additional file 3: Table S3. Distribution of total and singleton SV types per strategy. [file 13059_2021_2558_MOESM3_ESM.xlsx]

## Sheet: Table S3
Strategy	Type	Total SVs	Deletions	Deletions % of Total	Duplications	Duplications % of Total	Insertions	Insertions % of Total	Inversions	Inversions % of Total	Translocations	Translocations % of Total
Mapper	Total	4257	3261	76.6032	144	3.38266	563	13.2253	131	3.07728	158	3.71153
Mapper	Singleton	1065	665	62.4413	91	8.5446	168	15.7746	49	4.60094	92	8.6385
Center	Total	2750	2587	94.0727	31	1.12727	53	1.92727	44	1.6	35	1.27273
Center	Singleton	696	583	83.7644	19	2.72989	43	6.17816	28	4.02299	23	3.3046
Replicate	Total	2453	2352	95.8826	27	1.10069	32	1.30453	27	1.10069	15	0.611496
Replicate	Singleton	461	403	87.4187	17	3.68764	23	4.98915	14	3.03688	4	0.867679
Dedup/recal	Total	1653	1623	98.1851	8	0.483969	8	0.483969	6	0.362976	8	0.483969
Dedup/recal	Singleton	150	142	94.6667	1	0.666667	6	4	0	0	1	0.666667
