# Supplementary material for: Hidden biases in germline structural variant detection
Source: Genome Biol. 2021 Dec 20;22:347. doi: 10.1186/s13059-021-02558-x (PMC8686633; doi:10.1186/s13059-021-02558-x)
Supplement: Supplementary file 4 — Additional file 4: Table S4. Distribution of total and singleton SV types per strategy by SV size. [file 13059_2021_2558_MOESM4_ESM.xlsx]

## Sheet: Table S4
Strategy	Type	Length	Deletions	Duplications	Inversions	Insertions	Translocations	Unknown
Mapper	Total	0-50bp	0	0	0	0	158	0
Mapper	Total	50-100bp	641	28	1	409	0	0
Mapper	Total	100-1000bp	1868	53	30	154	0	0
Mapper	Total	1000-10000bp	687	35	34	0	0	0
Mapper	Total	10000+bp	65	28	66	0	0	0
Mapper	Singleton	0-50bp	0	0	0	0	92	0
Mapper	Singleton	50-100bp	116	28	0	89	0	0
Mapper	Singleton	100-1000bp	314	31	14	79	0	0
Mapper	Singleton	1000-10000bp	207	17	11	0	0	0
Mapper	Singleton	10000+bp	28	15	24	0	0	0
Center	Total	0-50bp	0	0	0	0	35	0
Center	Total	50-100bp	471	0	0	42	0	0
Center	Total	100-1000bp	1608	11	12	11	0	0
Center	Total	1000-10000bp	478	18	23	0	0	0
Center	Total	10000+bp	30	2	9	0	0	0
Center	Singleton	0-50bp	0	0	0	0	23	0
Center	Singleton	50-100bp	219	0	0	32	0	0
Center	Singleton	100-1000bp	225	6	7	11	0	0
Center	Singleton	1000-10000bp	131	11	16	0	0	0
Center	Singleton	10000+bp	8	2	5	0	0	0
Replicate	Total	0-50bp	0	0	0	0	15	0
Replicate	Total	50-100bp	396	0	0	29	0	0
Replicate	Total	100-1000bp	1526	9	6	3	0	0
Replicate	Total	1000-10000bp	407	15	15	0	0	0
Replicate	Total	10000+bp	23	3	6	0	0	0
Replicate	Singleton	0-50bp	0	0	0	0	4	0
Replicate	Singleton	50-100bp	160	0	0	20	0	0
Replicate	Singleton	100-1000bp	163	4	3	3	0	0
Replicate	Singleton	1000-10000bp	78	10	9	0	0	0
Replicate	Singleton	10000+bp	2	3	2	0	0	0
Dedup/recal	Total	0-50bp	0	0	0	0	8	0
Dedup/recal	Total	50-100bp	143	0	0	7	0	0
Dedup/recal	Total	100-1000bp	1207	4	3	1	0	0
Dedup/recal	Total	1000-10000bp	257	4	2	0	0	0
Dedup/recal	Total	10000+bp	16	0	1	0	0	0
Dedup/recal	Singleton	0-50bp	0	0	0	0	1	0
Dedup/recal	Singleton	50-100bp	38	0	0	5	0	0
Dedup/recal	Singleton	100-1000bp	79	0	0	1	0	0
Dedup/recal	Singleton	1000-10000bp	25	1	0	0	0	0
