# Supplementary material for: Hidden biases in germline structural variant detection
Source: Genome Biol. 2021 Dec 20;22:347. doi: 10.1186/s13059-021-02558-x (PMC8686633; doi:10.1186/s13059-021-02558-x)
Supplement: Supplementary file 5 — Additional file 5: Table S5. Comparison of variability from centers, replicates, mappers and dedup/recal after stratifying for other contributors. [file 13059_2021_2558_MOESM5_ESM.xlsx]

## Sheet: Table S5
Sample	Strategy	Total SVs	Total Non-Singleton	Total Non-Singleton Overlapping Pacbio	Total Singleton	Total Singleton Overlapping Pacbio	Supported by 2	Supported by 2 and overlapping Pacbio	Supported by 3	Supported by 3 and overlapping Pacbio	Supported by 4	Supported by 4 and overlapping Pacbio
LCL5	Center	2750	2054	1642	696	314	525	311	1529	1334	0	0
LCL5	Replicates	2453	1992	1622	461	208	454	291	1538	1342	0	0
LCL5	Mapper	4257	3192	1926	1065	162	789	251	919	396	1484	1293
LCL5	Dedup/Recal	1653	1503	1307	150	102	NA	NA	NA	NA	NA	NA
LCL6	Center	2653	2017	1658	636	296	473	302	1544	1360	NA	NA
LCL6	Replicates	2463	2012	1661	451	205	457	299	1555	1371	NA	NA
LCL6	Mapper	4200	3161	1952	1039	165	759	228	884	398	1518	1342
LCL6	Dedup/Recal	1675	1525	1340	150	104	NA	NA	NA	NA	NA	NA
LCL7	Center	2641	1986	1580	655	300	487	301	1499	1283	NA	NA
LCL7	Replicates	2406	1948	1567	458	210	449	290	1499	1283	NA	NA
LCL7	Mapper	4101	3076	1859	1025	163	776	260	850	367	1450	1238
LCL7	Dedup/Recal	1632	1475	1264	157	92	NA	NA	NA	NA	NA	NA
LCL8	Center	2732	2063	1713	669	339	511	325	1552	1390	NA	NA
LCL8	Replicates	2437	2007	1679	430	195	454	299	1553	1389	NA	NA
LCL8	Mapper	4190	3146	1982	1044	166	752	258	901	397	1493	1332
LCL8	Dedup/Recal	1673	1526	1369	147	98	NA	NA	NA	NA	NA	NA
