# Supplementary material for: Hidden biases in germline structural variant detection
Source: Genome Biol. 2021 Dec 20;22:347. doi: 10.1186/s13059-021-02558-x (PMC8686633; doi:10.1186/s13059-021-02558-x)
Supplement: Supplementary file 6 — Additional file 6: Table S6. Comparison of Overlap for LCL5 singleton SVs, family singleton SVs and LCL5 PacBio. [file 13059_2021_2558_MOESM6_ESM.xlsx]

## Sheet: Table S6
Strategy	Sample	Total singleton	Singletons not overlapping family	Singletons not overlapping family and overlapping pacbio	Singletons overlapping family	Singletons overlapping family and pacbio
Mapper	LCL5	1065	434	84	631	80
Center	LCL5	696	279	117	417	199
Replicate	LCL5	461	212	104	249	112
dedup/recal	LCL5	150	100	71	50	31
