# Supplementary material for: Hidden biases in germline structural variant detection
Source: Genome Biol. 2021 Dec 20;22:347. doi: 10.1186/s13059-021-02558-x (PMC8686633; doi:10.1186/s13059-021-02558-x)
Supplement: Supplementary file 8 — Additional file 8: Table S7. Distribution of SVs prefiltering by mapper, overlapping across mapper call sets and benchmarked with the long-read PacBio SV call set. [file 13059_2021_2558_MOESM8_ESM.xlsx]

## Sheet: Table S7
SV_Call_set	ARD.LCL5.LCL5_1.dedup	ARD.LCL5.LCL5_2.dedup	ARD.LCL5.LCL5_3.dedup	NVG.LCL5.LCL5_1.dedup	NVG.LCL5.LCL5_2.dedup	NVG.LCL5.LCL5_3.dedup	WUX.LCL5.LCL5_1.dedup	WUX.LCL5.LCL5_2.dedup	WUX.LCL5.LCL5_3.dedup	ARD.LCL5.LCL5_1.recal	ARD.LCL5.LCL5_2.recal	ARD.LCL5.LCL5_3.recal	NVG.LCL5.LCL5_1.recal	NVG.LCL5.LCL5_2.recal	NVG.LCL5.LCL5_3.recal	WUX.LCL5.LCL5_1.recal	WUX.LCL5.LCL5_2.recal	WUX.LCL5.LCL5_3.recal
Bowtie	6666	6595	6563	4640	4674	4831	13814	13520	11176	6544	6497	6431	4532	4562	4768	11845	11373	9651
Bowtie_Overlap_Pacbio	2829	2677	2661	2136	2138	2182	2680	2730	2632	2848	2708	2684	2153	2172	2211	2721	2741	2634
Bwa	14626	14741	15141	8834	9019	9135	10958	11216	10654	14700	14764	15184	8902	9036	9193	10908	11215	10624
Bwa_Overlap_Pacbio	4536	4385	4200	2605	2608	2603	2707	2748	2670	4556	4392	4215	2606	2606	2607	2709	2753	2672
Isaac	15358	14729	14204	10697	10623	11110	13014	13153	12524	15055	14429	13864	10569	10534	10930	12572	12689	12147
Isaac_Overlap_Pacbio	4362	4164	4007	2975	2945	2946	2948	2968	2875	4394	4179	4035	3009	2990	2968	2981	2993	2904
Stampy	18735	18788	19306	12175	12407	12388	14324	14838	14095	18371	18402	18892	11984	12100	12168	14132	14497	13776
Stampy_Overlap_Pacbio	4624	4482	4314	2678	2684	2675	2792	2825	2739	4563	4454	4266	2669	2664	2660	2788	2809	2743
BowtieOverlapBwa	5431	5406	5421	3845	3860	3977	4792	4953	4629	5399	5392	5368	3790	3802	3939	4801	4869	4628
BowtieOverlapBwaOverlapPacbio	2721	2573	2569	2078	2074	2112	2349	2385	2328	2740	2602	2586	2099	2102	2138	2376	2407	2343
BowtieOverlapIsaac	5012	4792	4680	3880	3908	4038	4788	4946	4619	4900	4722	4569	3785	3842	3948	4730	4811	4566
BowtieOverlapIsaacOverlapPacbio	2675	2536	2502	2090	2091	2128	2372	2401	2325	2692	2561	2521	2109	2124	2149	2401	2421	2337
BowtieOverlapStampy	6182	6138	6097	4343	4385	4490	5218	5394	5058	5997	5977	5876	4215	4226	4402	5184	5262	4982
BowtieOverlapStampyOverlapPacbio	2732	2597	2571	2091	2091	2134	2374	2396	2340	2735	2608	2565	2104	2108	2158	2402	2419	2352
BwaOverlapIsaac	8882	8441	8156	6180	6263	6438	7757	7913	7493	8608	8189	7935	6061	6172	6308	7433	7593	7227
BwaOverlapIsaacOverlapPacbio	3569	3389	3217	2462	2464	2443	2577	2607	2508	3572	3368	3229	2467	2462	2454	2577	2605	2515
BwaOverlapStampy	11465	11483	12055	7143	7300	7367	8524	8725	8345	11247	11285	11840	7046	7188	7296	8370	8586	8212
BwaOverlapStampyOverlapPacbio	4000	3847	3722	2444	2453	2461	2593	2627	2561	3957	3811	3672	2430	2435	2452	2593	2625	2558
IsaacOverlapStampy	10070	9692	9350	7245	7323	7440	8459	8590	8224	9819	9415	9108	7084	7204	7283	8247	8335	8039
IsaacOverlapStampyOverlapPacbio	3636	3477	3301	2533	2535	2538	2625	2647	2565	3610	3455	3286	2522	2519	2522	2623	2641	2566
SV_Call_set	ARD.LCL6.LCL6_1.dedup	ARD.LCL6.LCL6_2.dedup	ARD.LCL6.LCL6_3.dedup	NVG.LCL6.LCL6_1.dedup	NVG.LCL6.LCL6_2.dedup	NVG.LCL6.LCL6_3.dedup	WUX.LCL6.LCL6_1.dedup	WUX.LCL6.LCL6_2.dedup	WUX.LCL6.LCL6_3.dedup	ARD.LCL6.LCL6_1.recal	ARD.LCL6.LCL6_2.recal	ARD.LCL6.LCL6_3.recal	NVG.LCL6.LCL6_1.recal	NVG.LCL6.LCL6_2.recal	NVG.LCL6.LCL6_3.recal	WUX.LCL6.LCL6_1.recal	WUX.LCL6.LCL6_2.recal	WUX.LCL6.LCL6_3.recal
Bowtie	6726	6431	6372	4775	4870	5055	11101	11711	13643	6612	6335	6286	4684	4742	4952	9566	10346	11836
Bowtie_Overlap_Pacbio	2833	2684	2862	2227	2224	2278	2536	2611	2730	2860	2721	2882	2262	2244	2293	2556	2628	2762
Bwa	14709	17759	13468	9050	9084	9601	10081	9847	10548	14801	17794	13517	9071	9110	9639	10076	9855	10533
Bwa_Overlap_Pacbio	4435	4171	4315	2690	2659	2738	2681	2683	2735	4455	4197	4329	2695	2670	2741	2684	2684	2746
Isaac	14608	13886	14892	10795	11027	11526	11730	11741	12561	14448	13625	14473	10662	10881	11287	11437	11356	12151
Isaac_Overlap_Pacbio	4337	3944	4331	3009	3040	3111	2877	2942	2901	4356	3964	4325	3077	3087	3146	2913	2984	2916
Stampy	18807	22127	18049	12594	12571	12989	13201	13098	14226	18415	21690	17665	12297	12316	12719	12961	12828	13884
Stampy_Overlap_Pacbio	4551	4336	4459	2775	2739	2805	2781	2753	2819	4531	4329	4428	2754	2726	2790	2773	2744	2802
BowtieOverlapBwa	5501	5261	5189	3948	3962	4152	4273	4279	4610	5466	5237	5179	3904	3913	4122	4305	4273	4607
BowtieOverlapBwaOverlapPacbio	2717	2572	2748	2153	2148	2209	2296	2296	2374	2739	2608	2764	2186	2172	2228	2311	2316	2402
BowtieOverlapIsaac	4893	4645	4942	3985	4050	4219	4193	4234	4613	4814	4574	4831	3887	3955	4126	4213	4211	4578
BowtieOverlapIsaacOverlapPacbio	2690	2515	2696	2170	2155	2220	2294	2319	2386	2705	2535	2694	2204	2181	2238	2315	2347	2413
BowtieOverlapStampy	6269	5968	5959	4470	4532	4718	4617	4668	5070	6064	5804	5791	4348	4386	4589	4629	4635	4997
BowtieOverlapStampyOverlapPacbio	2725	2590	2746	2180	2165	2229	2308	2318	2390	2727	2612	2756	2207	2178	2229	2315	2319	2396
BwaOverlapIsaac	8475	8037	8552	6297	6350	6669	7162	7020	7562	8306	7833	8297	6171	6223	6538	6918	6764	7288
BwaOverlapIsaacOverlapPacbio	3463	3165	3470	2506	2501	2573	2545	2558	2592	3460	3168	3453	2513	2512	2579	2541	2563	2602
BwaOverlapStampy	11692	14325	10817	7385	7363	7719	7957	7781	8296	11472	14068	10633	7270	7274	7611	7824	7664	8133
BwaOverlapStampyOverlapPacbio	3931	3697	3836	2544	2519	2561	2569	2571	2624	3905	3685	3801	2526	2504	2547	2556	2558	2610
IsaacOverlapStampy	9635	9228	9918	7343	7443	7695	7860	7791	8312	9441	9022	9605	7198	7291	7518	7706	7601	8110
IsaacOverlapStampyOverlapPacbio	3567	3259	3550	2598	2582	2635	2629	2620	2652	3546	3259	3513	2583	2568	2618	2621	2616	2635
SV_Call_set	ARD.LCL7.LCL7_1.dedup	ARD.LCL7.LCL7_2.dedup	ARD.LCL7.LCL7_3.dedup	NVG.LCL7.LCL7_1.dedup	NVG.LCL7.LCL7_2.dedup	NVG.LCL7.LCL7_3.dedup	WUX.LCL7.LCL7_1.dedup	WUX.LCL7.LCL7_2.dedup	WUX.LCL7.LCL7_3.dedup	ARD.LCL7.LCL7_1.recal	ARD.LCL7.LCL7_2.recal	ARD.LCL7.LCL7_3.recal	NVG.LCL7.LCL7_1.recal	NVG.LCL7.LCL7_2.recal	NVG.LCL7.LCL7_3.recal	WUX.LCL7.LCL7_1.recal	WUX.LCL7.LCL7_2.recal	WUX.LCL7.LCL7_3.recal
Bowtie	6387	6983	6198	4881	4514	4499	9781	11889	11453	6298	6824	6022	4734	4448	4406	8763	10569	10100
Bowtie_Overlap_Pacbio	2722	2630	2752	2162	2073	2069	2475	2493	2487	2749	2656	2758	2179	2105	2096	2493	2510	2510
Bwa	13797	16646	13514	9147	8883	8656	9843	10122	9937	13882	16646	13549	9171	8944	8689	9761	10077	9915
Bwa_Overlap_Pacbio	4073	4064	4443	2570	2519	2509	2533	2547	2526	4084	4078	4451	2578	2527	2518	2536	2549	2531
Isaac	14655	14305	14972	11148	10469	10319	11589	11735	11533	14416	13998	14749	10945	10287	10193	11182	11251	11062
Isaac_Overlap_Pacbio	4061	3719	4412	2903	2877	2839	2698	2683	2688	4099	3743	4453	2951	2913	2874	2720	2701	2711
Stampy	17973	20948	18024	12445	12099	12028	13512	13814	13556	17613	20419	17688	12180	11789	11790	13240	13560	13306
Stampy_Overlap_Pacbio	4230	4216	4593	2628	2603	2602	2634	2647	2653	4202	4168	4546	2632	2591	2585	2634	2634	2649
BowtieOverlapBwa	5183	5636	5023	3990	3756	3733	4246	4356	4308	5180	5570	4960	3897	3732	3661	4228	4365	4307
BowtieOverlapBwaOverlapPacbio	2613	2513	2636	2092	2002	2002	2206	2225	2213	2634	2534	2644	2108	2030	2026	2218	2237	2233
BowtieOverlapIsaac	4866	4805	4832	4069	3788	3759	4244	4328	4241	4806	4731	4722	3927	3699	3677	4231	4303	4212
BowtieOverlapIsaacOverlapPacbio	2550	2436	2566	2099	2030	2015	2224	2215	2214	2578	2454	2578	2112	2057	2044	2243	2235	2241
BowtieOverlapStampy	5960	6427	5756	4537	4236	4230	4666	4756	4692	5786	6170	5539	4355	4127	4085	4635	4751	4654
BowtieOverlapStampyOverlapPacbio	2630	2529	2658	2107	2031	2024	2229	2250	2242	2642	2526	2654	2120	2053	2041	2240	2255	2256
BwaOverlapIsaac	8404	8162	8694	6395	6086	6002	7038	7202	7033	8224	7935	8470	6225	5969	5898	6728	6866	6764
BwaOverlapIsaacOverlapPacbio	3250	3038	3502	2402	2372	2358	2418	2425	2400	3266	3030	3511	2412	2378	2364	2423	2426	2411
BwaOverlapStampy	10972	13297	10774	7364	7195	6983	7773	7978	7894	10793	12980	10565	7273	7091	6891	7648	7861	7764
BwaOverlapStampyOverlapPacbio	3654	3610	3911	2423	2383	2369	2446	2474	2456	3629	3563	3866	2417	2376	2360	2439	2454	2450
IsaacOverlapStampy	9701	9401	9934	7486	7135	7081	7751	7934	7821	9523	9164	9742	7273	6940	6947	7602	7736	7674
IsaacOverlapStampyOverlapPacbio	3389	3120	3631	2475	2462	2454	2497	2494	2494	3375	3089	3617	2475	2451	2441	2506	2490	2497
SV_Call_set	ARD.LCL8.LCL8_1.dedup	ARD.LCL8.LCL8_2.dedup	ARD.LCL8.LCL8_3.dedup	NVG.LCL8.LCL8_1.dedup	NVG.LCL8.LCL8_2.dedup	NVG.LCL8.LCL8_3.dedup	WUX.LCL8.LCL8_1.dedup	WUX.LCL8.LCL8_2.dedup	WUX.LCL8.LCL8_3.dedup	ARD.LCL8.LCL8_1.recal	ARD.LCL8.LCL8_2.recal	ARD.LCL8.LCL8_3.recal	NVG.LCL8.LCL8_1.recal	NVG.LCL8.LCL8_2.recal	NVG.LCL8.LCL8_3.recal	WUX.LCL8.LCL8_1.recal	WUX.LCL8.LCL8_2.recal	WUX.LCL8.LCL8_3.recal
Bowtie	6832	6328	6505	4676	5163	4731	9285	8985	9234	6705	6167	6348	4499	5040	4644	8102	7949	8119
Bowtie_Overlap_Pacbio	2898	2846	3034	2232	2342	2219	2682	2613	2647	2918	2870	3054	2248	2371	2259	2709	2632	2651
Bwa	14752	13723	14455	8859	10062	9161	10481	10014	10125	14786	13773	14470	8887	10071	9218	10435	9966	10068
Bwa_Overlap_Pacbio	4560	4512	4957	2678	2785	2723	2737	2732	2729	4576	4522	4965	2684	2791	2727	2734	2732	2717
Isaac	14904	15185	15664	10688	11687	10986	12415	11757	11855	14579	14863	15325	10448	11509	10805	11917	11328	11431
Isaac_Overlap_Pacbio	4342	4434	4887	3094	3196	3111	2936	2894	2892	4345	4442	4922	3148	3254	3156	2950	2910	2916
Stampy	19184	18062	19047	12271	13665	12420	14383	13774	14095	18818	17725	18620	12077	13297	12170	14097	13476	13717
Stampy_Overlap_Pacbio	4685	4624	5128	2764	2865	2799	2860	2839	2850	4645	4572	5023	2747	2847	2777	2857	2827	2829
BowtieOverlapBwa	5618	5135	5301	3876	4220	3910	4580	4335	4427	5561	5094	5216	3763	4156	3882	4533	4317	4431
BowtieOverlapBwaOverlapPacbio	2792	2740	2905	2156	2268	2152	2401	2359	2393	2811	2759	2923	2167	2298	2186	2421	2380	2399
BowtieOverlapIsaac	4937	4888	5099	3895	4299	3968	4575	4337	4406	4787	4750	4980	3753	4171	3899	4485	4293	4398
BowtieOverlapIsaacOverlapPacbio	2719	2676	2853	2175	2284	2168	2430	2369	2410	2725	2688	2868	2189	2310	2207	2455	2393	2428
BowtieOverlapStampy	6379	5881	6072	4355	4806	4422	5005	4729	4861	6195	5681	5814	4170	4651	4306	4937	4681	4800
BowtieOverlapStampyOverlapPacbio	2807	2742	2924	2179	2292	2168	2423	2378	2424	2814	2753	2911	2181	2308	2196	2446	2396	2421
BwaOverlapIsaac	8567	8689	9122	6181	6702	6316	7551	7210	7267	8344	8459	8870	5992	6540	6228	7206	6903	6980
BwaOverlapIsaacOverlapPacbio	3517	3577	3872	2518	2593	2552	2633	2600	2606	3508	3561	3889	2533	2606	2560	2629	2613	2599
BwaOverlapStampy	11755	10858	11417	7204	7974	7365	8265	7911	8047	11525	10701	11163	7105	7788	7288	8134	7787	7861
BwaOverlapStampyOverlapPacbio	4045	3963	4359	2517	2611	2556	2645	2644	2634	4012	3914	4274	2505	2602	2535	2640	2632	2606
IsaacOverlapStampy	9841	10072	10399	7281	7786	7384	8304	8013	8052	9572	9800	10093	7106	7611	7260	8082	7824	7857
IsaacOverlapStampyOverlapPacbio	3597	3633	3973	2621	2703	2635	2712	2676	2690	3562	3592	3941	2603	2685	2622	2703	2664	2679
