# Supplementary material for: Hidden biases in germline structural variant detection
Source: Genome Biol. 2021 Dec 20;22:347. doi: 10.1186/s13059-021-02558-x (PMC8686633; doi:10.1186/s13059-021-02558-x)
Supplement: Supplementary file 9 — Additional file 9: Table S8. Distribution of singletons SVs across strategies (mapper, replicate, center, dedup/recal) for LCL5 in 100,000 and 1,000,000 base pair windows. [file 13059_2021_2558_MOESM9_ESM.xlsx]

## Sheet: Table S8
Number of SVs in window	Occurrences in 100000bp Window	Occurrences in 1000000bp window
1	1532	804
2	180	315
3	8	105
4	3	29
5		7
6		2
7		0
8		2
