# Supplementary material for: Hidden biases in germline structural variant detection
Source: Genome Biol. 2021 Dec 20;22:347. doi: 10.1186/s13059-021-02558-x (PMC8686633; doi:10.1186/s13059-021-02558-x)
Supplement: Supplementary file 10 — Additional file 10: Table S9. Distribution of LCL5 singleton SVs across chromosomes for all strategies (mapper, replicate, center, dedup/recal). [file 13059_2021_2558_MOESM10_ESM.xlsx]

## Sheet: Table S9
Chromosome	Singleton SV count
1	778
2	292
3	135
4	134
5	115
6	116
7	126
8	94
9	76
10	89
11	71
12	82
13	73
14	44
15	39
16	49
17	67
18	54
19	61
20	52
21	37
22	37
X	62
